# Supplementary material for: A rare case of colorectal cancer metastasis to the pancreas: a case report
Source: J Surg Case Rep. 2024 Mar 26;2024(3):rjae173. doi: 10.1093/jscr/rjae173 (PMC10966375; doi:10.1093/jscr/rjae173)
Supplement: video_2_rjae173 — video 2: Slices or cuts of the scan are shown in a video confirming metastatic masses which are seen in the pancreatic tissue on the CT-Scan (coronal view) [file video_2_rjae173.zip]

Archive with 1 entries (1 files):
- video_2_rjae173.MOV
